# Supplementary material for: High-Pressure Homogenization and Biocontrol Agent as Innovative Approaches Increase Shelf Life and Functionality of Carrot Juice
Source: Foods. 2021 Dec 4;10(12):2998. doi: 10.3390/foods10122998 (PMC8701166; doi:10.3390/foods10122998)
Supplement: Supplementary file 1 [file foods-10-02998-s001.zip]

Archive with 1 entries (1 files):
- foods-1431192-supplementary.pdf
